# Supplementary material for: Aloe Extracellular Vesicles as Carriers of Photoinducible Metabolites Exhibiting Cellular Phototoxicity
Source: Cells. 2024 Nov 7;13(22):1845. doi: 10.3390/cells13221845 (PMC11592872; doi:10.3390/cells13221845)
Supplement: Supplementary file 1 [file cells-13-01845-s001.zip]

Archive with 1 entries (1 files):
- cells-3248977-supplementary.pdf
